# Supplementary material for: Dynamic Cognitive–Motor Training versus Cognitive Computer-Based Training in People with Multiple Sclerosis: A Preliminary Randomized Controlled Trial with 2-Month Follow-Up
Source: J Clin Med. 2024 May 1;13(9):2664. doi: 10.3390/jcm13092664 (PMC11084403; doi:10.3390/jcm13092664)
Supplement: Supplementary file 1 [file jcm-13-02664-s001.zip]

Archive with 5 entries (4 files):
- S1.pdf
- S2.pdf
- __MACOSX/
- __MACOSX/._S1.pdf
- __MACOSX/._S2.pdf
